# Supplementary material for: Effects of Obstacles on the Dynamics of Kinesins, Including Velocity and Run Length, Predicted by a Model of Two Dimensional Motion
Source: PLoS One. 2016 Jan 25;11(1):e0147676. doi: 10.1371/journal.pone.0147676 (PMC4726810; doi:10.1371/journal.pone.0147676)
Supplement: S1 File — Fig A describes several situations where a kinesin molecule encounters obstacles. Table A presents the parameters to calculate velocity using the deterministic model. The values of parameters of the mechanistic model are presented in Table B. (ZIP) [file pone.0147676.s001.zip]

Archive with 3 entries (3 files):
- FigA(pobsi)_r1.eps
- S1_text_r2.pdf
- S1_text_r2.tex
