# Supplementary material for: Effects of Obstacles on the Dynamics of Kinesins, Including Velocity and Run Length, Predicted by a Model of Two Dimensional Motion
Source: PLoS One. 2016 Jan 25;11(1):e0147676. doi: 10.1371/journal.pone.0147676 (PMC4726810; doi:10.1371/journal.pone.0147676)
Supplement: S1 File — Fig A describes several situations where a kinesin molecule encounters obstacles. Table A presents the parameters to calculate velocity using the deterministic model. The values of parameters of the mechanistic model are presented in Table B. (ZIP) [file pone.0147676.s001.zip › S1_text_r2.tex]

% Template for PLoS
% Version 3.1 February 2015
%
% To compile to pdf, run:
% latex plos.template
% bibtex plos.template
% latex plos.template
% latex plos.template
% dvipdf plos.template
%
% % % % % % % % % % % % % % % % % % % % % %
%
% -- IMPORTANT NOTE
%
% This template contains comments intended 
% to minimize problems and delays during our production 
% process. Please follow the template instructions
% whenever possible.
%
% % % % % % % % % % % % % % % % % % % % % % % 
%
% Once your paper is accepted for publication, 
% PLEASE REMOVE ALL TRACKED CHANGES in this file and leave only
% the final text of your manuscript.
%
% There are no restrictions on package use within the LaTeX files except that 
% no packages listed in the template may be deleted.
%
% Please do not include colors or graphics in the text.
%
% Please do not create a heading level below \subsection. For 3rd level headings, use \paragraph{}.
%
% % % % % % % % % % % % % % % % % % % % % % %
%
% -- FIGURES AND TABLES
%
% Please include tables/figure captions directly after the paragraph where they are first cited in the text.
%
% DO NOT INCLUDE GRAPHICS IN YOUR MANUSCRIPT
% - Figures should be uploaded separately from your manuscript file. 
% - Figures generated using LaTeX should be extracted and removed from the PDF before submission. 
% - Figures containing multiple panels/subfigures must be combined into one image file before submission.
% For figure citations, please use "Fig." instead of "Figure".
% See http://www.plosone.org/static/figureGuidelines for PLOS figure guidelines.
%
% Tables should be cell-based and may not contain:
% - tabs/spacing/line breaks within cells to alter layout or alignment
% - vertically-merged cells (no tabular environments within tabular environments, do not use \multirow)
% - colors, shading, or graphic objects
% See http://www.plosone.org/static/figureGuidelines#tables for table guidelines.
%
% For tables that exceed the width of the text column, use the adjustwidth environment as illustrated in the example table in text below.
%
% % % % % % % % % % % % % % % % % % % % % % % %
%
% -- EQUATIONS, MATH SYMBOLS, SUBSCRIPTS, AND SUPERSCRIPTS
%
% IMPORTANT
% Below are a few tips to help format your equations and other special characters according to our specifications. For more tips to help reduce the possibility of formatting errors during conversion, please see our LaTeX guidelines at http://www.plosone.org/static/latexGuidelines
%
% Please be sure to include all portions of an equation in the math environment.
%
% Do not include text that is not math in the math environment. For example, CO2 will be CO\textsubscript{2}.
%
% Please add line breaks to long display equations when possible in order to fit size of the column. 
%
% For inline equations, please do not include punctuation (commas, etc) within the math environment unless this is part of the equation.
%
% % % % % % % % % % % % % % % % % % % % % % % % 
%
% Please contact latex@plos.org with any questions.
%
% % % % % % % % % % % % % % % % % % % % % % % %

\documentclass[10pt,letterpaper]{article}
\usepackage[top=0.85in,left=0.85in,footskip=0.75in]{geometry}

% Use adjustwidth environment to exceed column width (see example table in text)
\usepackage{changepage}

% Use Unicode characters when possible
\usepackage[utf8]{inputenc}

% textcomp package and marvosym package for additional characters
\usepackage{textcomp,marvosym}

% fixltx2e package for \textsubscript
\usepackage{fixltx2e}

% amsmath and amssymb packages, useful for mathematical formulas and symbols
\usepackage{amsmath,amssymb}

% cite package, to clean up citations in the main text. Do not remove.
\usepackage{cite}

% Use nameref to cite supporting information files (see Supporting Information section for more info)
\usepackage{nameref,hyperref}

% line numbers
\usepackage[right]{lineno}

% ligatures disabled
\usepackage{microtype}
\DisableLigatures[f]{encoding = *, family = * }

% rotating package for sideways tables
\usepackage{rotating}

\newcommand{\Fref}[1]{Fig.~\ref{#1}}
\newcommand{\Eref}[1]{Eq.~\ref{#1}}
\newcommand{\Tref}[1]{Table~\ref{#1}} 

\newcommand{\ErefS}[1]{Equation~\ref{#1}} 
\newcommand{\FrefS}[1]{Figure~\ref{#1}} 
\newcommand{\TrefS}[1]{Table S\ref{#1}} 

% Remove comment for double spacing
%\usepackage{setspace} 
%\doublespacing

% Text layout
\raggedright
\setlength{\parindent}{0.5cm}
% \textwidth 5.25in 
% \textheight 8.75in

% Bold the 'Figure #' in the caption and separate it from the title/caption with a period
% Captions will be left justified
\usepackage[aboveskip=1pt,labelfont=bf,labelsep=period,justification=raggedright,singlelinecheck=off]{caption}

% Use the PLoS provided BiBTeX style
% \bibliographystyle{plos2015}

% Remove brackets from numbering in List of References
\makeatletter
\renewcommand{\@biblabel}[1]{\quad#1.}
\makeatother

% Leave date blank
\date{}

% Header and Footer with logo
\usepackage{lastpage,fancyhdr,graphicx}
\usepackage{epstopdf}
% \pagestyle{myheadings}
% \pagestyle{fancy}
% \fancyhf{}
% \lhead{\includegraphics[width=2.0in]{PLOS-submission.eps}}
% \rfoot{\thepage/\pageref{LastPage}}
% \renewcommand{\footrule}{\hrule height 2pt \vspace{2mm}}
% \fancyheadoffset[L]{2.25in}
% \fancyfootoffset[L]{2.25in}
% \lfoot{\sf PLOS}

%% Include all macros below

\newcommand{\lorem}{{\bf LOREM}}
\newcommand{\ipsum}{{\bf IPSUM}}

%% END MACROS SECTION


\begin{document}
% \vspace*{0.35in}

% Title must be 250 characters or less.
% Please capitalize all terms in the title except conjunctions, prepositions, and articles.

% Please keep the abstract below 300 words


%%%%%%%%%%%%%%%%%%%%%%%%%%%%%%%%%%%%%%%%%%%%%%%%%%%%%%%%%%%%%%%%%%%%%%%%%%%%%%%%%%%%%%%%%%
%%%%%%%%%%%%%%%%%%%%%%%%%%%%%%%%%%%%%%%%%%%%%%%%%%%%%%%%%%%%%%%%%%%%%%%%%%%%%%%%%%%%%%%%%%
%%%%%%%%%%%%%%%%%%%%%%%%%%%%%%%%%%%%%%%%%%%%%%%%%%%%%%%%%%%%%%%%%%%%%%%%%%%%%%%%%%%%%%%%%%
%%%%%%%%%%%%%%%%%%%%%%	Supporting information    %%%%%%%%%%%%%%%%%%%%%%%%%%%%%%%%%%%%%%%%
%%%%%%%%%%%%%%%%%%%%%%%%%%%%%%%%%%%%%%%%%%%%%%%%%%%%%%%%%%%%%%%%%%%%%%%%%%%%%%%%%%%%%%%%%%
%%%%%%%%%%%%%%%%%%%%%%%%%%%%%%%%%%%%%%%%%%%%%%%%%%%%%%%%%%%%%%%%%%%%%%%%%%%%%%%%%%%%%%%%%%


\setcounter{page}{1}
\setcounter{figure}{0}
\setcounter{equation}{0}
\setcounter{table}{0}

\renewcommand{\thepage}{S\arabic{page}}  
\renewcommand{\thesection}{S\arabic{section}}   
\renewcommand{\thetable}{S\arabic{table}}   
\renewcommand{\thefigure}{S\arabic{figure}}
\renewcommand{\theequation}{S\arabic{equation}}


\section*{Supporting Information}


%% ---------------------------------------------------------
\subsection*{Deterministic model} 

The mean velocity and run length in the presence of static obstacles can be estimated by using the motion of kinesin when the obstacles are ahead of the kinesin~(i.e., at sites (6), (7), and (8) in Fig.~3~(a1)). The obstacles at those sites have considerable effects on the kinesin motion because the free head diffuses mostly near the forward sites.

The velocity is determined by the average time~$T_d$ between steps of the kinesin~\cite{nam2015highly} and the average moving distance $d_{\rm step}$ along the MT axis per step. $d_{\rm step}$ is equal to $8\frac{N_{\rm fw}}{N_{\rm tot}}$, where $N_{\rm tot}$ is the average of the total number of steps, and $N_{\rm fw}$ is the average of the number of steps to forward sites (i.e., sites (6), (7), and (8) in Fig.~3~(a1)). ${N_{\rm tot}}$ and $N_{\rm fw}$ are obtained before the kinesin unbinds from the MT. Thus, the velocity is calculated as
\begin{equation}
V = \dfrac{d_{\rm step}}{T_d} = \dfrac{8~N_{\rm fw}}{N_{\rm tot}} ~ \dfrac{1}{T_d}.
\label{eq:deter_V_derive} 
\end{equation}

Because $N_{\rm fw}$ is almost equal to $N_{\rm tot}$ in the absence of obstacles, the velocity $V_0$ in the absence of obstacles can be calculated as $\frac{8}{T_d}$, where $T_d$ is the sum of the time for the stepping motion and the time for the chemical reaction. Also, the time for the stepping motion is very short compared to the time for the chemical reaction. Therefore, the value of $T_d$ in the presence of obstacles is similar to its value in the absence of obstacle. Thus, the ratio of the velocity in the presence and in the absence of obstacles can be obtained as $\frac{V(\rho)}{V_0} = \frac{1}{N_{\rm tot}(\rho) / N_{\rm fw}(\rho)}$. The denominator can be approximated as the average number of steps required to proceed 8~nm along the MT axis. Thus, the ratio of velocities can be obtained as 

\begin{equation}
\label{eq:V_ratio}
\dfrac{V(\rho)}{V_0} \simeq \dfrac{1}{\sum \limits_{i=1}^{q} p_{{\rm obs},i}(\rho) \ n_{{\rm step},i} + \Big( 1-\sum \limits_{i=1}^{q} p_{{\rm obs},i}(\rho) \Big)}, 
\end{equation}
where $p_{{\rm obs},i}$ is the probability to encounter obstacles with a specific arrangement. Examples of $p_{{\rm obs},i}$ are shown in~\FrefS{fig:pobsi}~(a). Note that the terms of $i$ from 1 to $m_{\rm obs}$ correspond to a kinesin which confronts a single obstacle, and the terms of $i$ from $m_{\rm obs}+1$ to $2m_{\rm obs}$ correspond to a kinesin which confronts two series of obstacles. \Tref{tab:nstep} shows the number of steps $n_{{\rm step},i}$ corresponding to $p_{{\rm obs},i}$. 


%%% table of nstep
\begin{table}[!ht]
\begin{center}
\begin{tabular}{cccccc} \\
\vrule depth 6pt width 0pt $m_{\rm obs}$ & $R_{\rm obs}$ & $n_{\rm step,1}$ & $n_{\rm step,2}$ & $n_{\rm step,3}$ \\
\hline
\hline
1 & 4 & 1.35 & - & - \\
1 & 5 & 1.56 & - & - \\
\hline
3, 5, or 9 & 4 & 2.01 & 3.04 & 2.01 \\
3, 5, or 9 & 5 & 2.73 & 3.68 & 2.73 \\
\hline
\end{tabular}
\end{center}
\caption{The parameters of the deterministic model.
\label{tab:nstep}}
\end{table}


The run length along the MT axis is $8 N_{\rm fw}$, which is equal to $8 \frac{N_{\rm fw}}{N_{\rm tot}} N_{\rm tot}$, and $N_{\rm tot}$ is the same as the inverse of the unbinding probability per step (i.e., $N_{\rm tot} = \frac{1}{P_{ub}}$)~\cite{telley2009obstacles}. Thus, the run length can be calculated as
\begin{equation}
RL = 8 \frac{N_{\rm fw}}{N_{\rm tot}} N_{\rm tot} = 8\frac{N_{\rm fw}}{N_{\rm tot}} \dfrac{1}{P_{ub}}.
\label{eq:deter_RL_derive} 
\end{equation}
Again, $N_{\rm fw}$ is almost equal to $N_{\rm tot}$ in the absence of obstacles. Therefore, the ratio of the run lengths with an without obstacles can be obtained as 
\begin{align}
\dfrac{RL(\rho)}{RL_0} & \simeq  \dfrac{N_{\rm fw}(\rho)}{N_{\rm tot}(\rho)} \dfrac{P_{\rm ub}^0}{<P_{\rm ub}(\rho)>} \\
& \simeq \dfrac{V(\rho)}{V_0} \dfrac{P_{\rm ub}^0}{\sum  \limits_{i=1}^{3} p_{{\rm ub},i} \ {\widetilde p}_{{\rm obs},i} 
+P_{\rm ub}^0(1- \sum \limits_{i=1}^{3} {\widetilde p}_{{\rm obs},i}) }, \nonumber
\label{eq:RL_ratio} 
\end{align}
where $<P_{\rm ub}(\rho)>$ is the average unbinding probability per step in the presence of obstacles. Note that $<P_{\rm ub}(\rho)>$ is different from $P_{\rm ub}$ in Eq.~(4). $P_{\rm ub}$ represents the unbinding probability of when obstacles are near the kinesin. $<P_{\rm ub}(\rho)>$ is the average unbinding probability which considers both the situation when obstacles are located near the kinesin and the other situation when there are no obstacles around the kinesin. ${\widetilde p}_{{\rm obs},i}$ is the probability that two or three sites in front of a kinesin are occupied by obstacles, as shown in~\FrefS{fig:pobsi}~(b). ${\widetilde p}_{{\rm obs},i}$ can be calculated as
\begin{align}
& {\widetilde p}_{\rm obs,1} \simeq \dfrac{1}{3} \sum \limits_{i=1}^{3} p_{{\rm obs},i} \ n_{{\rm step},i} + \dfrac{1}{6} \sum \limits_{i=4}^{9} p_{{\rm obs},i} \ n_{{\rm step},i}, \nonumber \\
&{\widetilde p}_{\rm obs,2} \simeq \dfrac{1}{3} \sum \limits_{i=1}^{3} p_{{\rm obs},i} \ n_{{\rm step},i} + \dfrac{2}{3} \sum \limits_{i=4}^{9} p_{{\rm obs},i} \ n_{{\rm step},i}, \\
& {\widetilde p}_{\rm obs,3} \simeq {\widetilde p}_{\rm obs,1}, \nonumber
\label{eq:tilde_pobs} 
\end{align} 
where $\sum \limits_{i=1}^{3} p_{{\rm obs},i} \ n_{{\rm step},i}$ is the probability that the kinesin interacts with a single obstacle. Thus, the probability that the binding sites (6) and (7) are occupied by single obstacles can be approximated as $\dfrac{1}{3} \sum \limits_{i=1}^{3} p_{{\rm obs},i} \ n_{{\rm step},i}$. With the same method, the probability that the binding sites (6) and (7) are occupied by two series of obstacles is $\dfrac{1}{6} \sum \limits_{i=4}^{9} p_{{\rm obs},i} \ n_{{\rm step},i}$. $p_{{\rm ub},1-3}$ are unbinding probabilities per step corresponding to ${\widetilde p}_{{\rm obs},1-3}$. The values of $p_{{\rm ub},1-3}$ can be calculated using Eq.~(4). 

The consideration on single obstacles is sufficient when fitting the deterministic model to the experimental data for cases where the density of obstacles in the experiments is small. If the density of obstacles increases, the kinesin is also likely to confront two or more series of obstacles. Thus, the effects of single obstacle and two series of obstacles are incorporated into the model to calculate the velocity and run length, which are shown in Fig.~6. $n_{\rm step,4-6}$ for immobile kinesins are obtained as 4.16, 8.43, and 10.1 from the diffusion model. By symmetry, $n_{\rm step,7-9}$ have the same values as $n_{\rm step,6-4}$. With the values of $n_{\rm step,4-9}$, the values of the coefficients in Eqs.~(5) and~(5) are obtained as $a_1 = 7.04$, $a_2 = 25.29$, $b_1 = 24.28$, and $b_2 = 60.04$ by using Eqs.~(S3)~and~(S5).     
   
   
   
%%-----------------------------------------------------------
\subsection*{Stochastic model}
To capture the stochastic motion of kinesins, the diffusion model is integrated with a previous mechanistic model~\cite{nam2015highly}. The probability of the direction of the step, and the increase in the unbinding probability by obstacles are calculated by using the diffusion model. The mechanochemical cycle and the unbinding probability of kinesin are based on the previous model~\cite{nam2015highly}. The several dynamics of kinesins (state transition in the mechanochemical cycle, unbinding from the MT, and direction of step) are stochastic processes. Thus, they are determined by comparing the calculated probabilities with a random number. To perform Monte-Carlo simulations, new random numbers are generated at every step. 

The previous stochastic model did not consider side steps. Thus, the parameters of the previous model are slightly updated. The parameter values used in this study are presented in~\Tref{tab:Modelpara}.

\begin{table}[h]
\begin{center}
\begin{tabular}{ccc} \\
\vrule depth 6pt width 0pt Parameter & Value & Unit\\
\hline
$k_{1f}$   &      2.83    &   $\mathrm{\mu} {\rm M}^{-1}{\rm s}^{-1}$ \\
$k_{1b,0}$ &      26.5    &   ${\rm s}^{-1}$ \\
$k_{2f}$   &      108.7   &   ${\rm s}^{-1}$ \\
$\Phi_{c}$ &      1.295    &   ${\rm nm}$ \\
$\kappa$   &      4.837   &   ${\rm pN/nm}$ \\
$k_{D0,0}$ & 0.0285 & ${\rm s}^{-1}$\\
$P_{D1,0}$ & 0.00934 & ${\rm probability}$\\
$d_{0}$ & 0.043 & ${\rm nm}$ \\
$d_{1}$ & 0.851 & ${\rm nm}$
\\
\hline
\end{tabular}
\end{center}
\caption{The values of parameters of the mechanistic model.
\label{tab:Modelpara} }
% \mbox{}\\
% {\bf Table S3.} The values of parameters of the mechanistic model.
% \label{tab:Modelpara}
\end{table}

The stochastic model can be used to obtain values for $\alpha_{\rm obs}$. In previous experiments which studied the effect of immobile kinesins on the walking kinesins, the displacement of kinesin was captured at every 0.1~s, and the spatial resolution was 40~nm. Thus, these values of time and spatial resolution are used with our stochastic model when calculating $\alpha_{\rm obs}$. 


\clearpage
\section*{Figures Legends}


%%% figure of pobs
\begin{figure*}[!ht]
% \begin{center}
% 	\includegraphics[height=3cm]{figure/FigS1(pobsi).eps}
% \end{center}
\caption{Kinesin with obstacles characterized by $m_{\rm obs}=3$. (a)~The probability $p_{{\rm obs},i}$ that a kinesin encounters obstacles is equal to $\rho$. (a1)-(a3) There are several situations where a kinesin confronts a single obstacle. The corresponding probabilities~$p_{{\rm obs},1-3}$ are provided. (a4)-(a6)~There are situations where a kinesin encounters two adjacent of obstacles. The corresponding probabilities~$p_{{\rm obs},4-6}$ are also provided. (b)~The probability ${\widetilde p}_{{\rm obs},i}$ that a kinesin interacts with obstacles with a specific arrangement can be calculated. Several cases are shown.  
\label{fig:pobsi} }
\end{figure*}


% \section*{References}
% Either type in your references using
% \begin{thebibliography}{}
% \bibitem{}
% Text
% \end{thebibliography}

% OR

% Compile your BiBTeX database using our plos2015.bst
% style file and paste the contents of your .bbl file
% here.

\begin{thebibliography}{10}

\bibitem{telley2009obstacles}
Telley IA, Bieling P, Surrey T.
\newblock Obstacles on the microtubule reduce the processivity of Kinesin-1 in
  a minimal in vitro system and in cell extract.
\newblock Biophys J. 2009;96(8):3341--3353.

\bibitem{nam2015highly}
Nam W, Epureanu BI.
\newblock Highly loaded behavior of kinesins increases the robustness of
  transport under high resisting Loads.
\newblock PLoS Comput Biol. 2015;11(3):e1003981--e1003981.

\end{thebibliography}


% \clearpage
% \bibliography{SI_Ref}


\end{document}
